# Supplementary material for: Development of an Integrated Continuous Manufacturing Process for the rVSV-Vectored SARS-CoV-2 Candidate Vaccine
Source: Vaccines (Basel). 2023 Apr 14;11(4):841. doi: 10.3390/vaccines11040841 (PMC10143285; doi:10.3390/vaccines11040841)
Supplement: Supplementary file 1 [file vaccines-11-00841-s001.zip]

Archive with 1 entries (1 files):
- vaccines-2280687-supplementary.pdf
